# Supplementary material for: Synthesis, Reactivity and Coordination Chemistry of Group 9 PBP Boryl Pincer Complexes: [(PBP)M(PMe3)n] (M = Co, Rh, Ir; n = 1, 2)
Source: Molecules. 2023 Aug 22;28(17):6191. doi: 10.3390/molecules28176191 (PMC10488511; doi:10.3390/molecules28176191)
Supplement: Supplementary file 1 [file molecules-28-06191-s001.zip]

Archive with 1 entries (1 files):
- molecules-2504652-SI.pdf
